# Supplementary material for: Implication of the PTN/RPTPβ/ζ Signaling Pathway in Acute Ethanol Neuroinflammation in Both Sexes: A Comparative Study with LPS
Source: Biomedicines. 2023 Apr 28;11(5):1318. doi: 10.3390/biomedicines11051318 (PMC10215719; doi:10.3390/biomedicines11051318)
Supplement: Supplementary file 1 [file biomedicines-11-01318-s001.zip]

Archive with 8 entries (8 files):
- Figure S1_R1.pdf
- Figure S2_R1.pdf
- Table S1.pdf
- Table S2_R1.pdf
- Table S3_R1.pdf
- Table S4_R1.pdf
- Table S5_R1.pdf
- Table S6_R1.pdf
